# Supplementary material for: Biliary drainage improves the predictive value of modified Glasgow Prognostic Scores in inoperable pancreatic cancer
Source: PLoS One. 2017 Jun 23;12(6):e0178777. doi: 10.1371/journal.pone.0178777 (PMC5482428; doi:10.1371/journal.pone.0178777)
Supplement: S1 Table — (XLSX) [file pone.0178777.s001.xlsx]

## Sheet: Sheet1
subject NO.	>75 age １	Male:１ Female 0	Performance status	Location	Metastatic	dead 1, Alive 0	chemotherapy	CEA	CA19-9	Hｂ	T-bil	mGPS before biliary drainage	mGPS after biliary drainage	OS (month)	dead 1, Alive 0
1	0	0	1	tail	0	1	TS1	8.1	3676	13.4	0.3	0	0	10.4667	1
2	1	0	2	body	0	1	TS１	3.9	448	15.3	0.3	0	0	10.9	1
3	0	1	0	body	0	0	GEM/TS1	15.9	29	13.5	0.4	0	0	15.8333	0
4	0	0	0	body	0	1	GEM	123	145	12.6	0.4	0	0	14.9333	1
5	0	1	0	body	0	1	GEM/TS1	4.8	291	11.9	0.4	0	0	6.03333	1
6	1	0	0	body	1	1	GEM	16	5	13.4	0.4	0	0	6.63333	1
7	0	1	1	body	1	1	GEM/TS1	4.5	12000	13.7	0.5	0	0	8.73333	1
8	0	0	1	body	1	1	GEM	2.5	12000	11	0.5	1	1	10.9333	1
9	1	1	0	head	0	1	GEM	27	770	9.3	0.5	0	0	8.6	1
10	1	1	1	head	0	1	GEM	5.1	1760	9.1	0.5	0	0	20.5	1
11	0	1	1	tail	1	1	GEM	2634	12000	14.4	0.6	1	1	9.36667	1
12	0	1	0	head	1	1	GEM	15.4	808	12.3	0.6	0	0	10.4	1
13	1	0	2	head	1	1	GEM	11.9	5692	10.1	0.6	0	0	6.46667	1
14	0	0	0	body	0	1	GEM/TS1	3.6	1025	11.7	0.7	0	0	12.8	1
15	0	0	1	head	1	1	GEM	3	2383	11.6	0.7	0	0	9.83333	1
16	0	0	0	body	1	1	GEM	34.4	71	13.4	0.7	0	0	8.83333	1
17	0	1	1	body	1	1	GEM	21.9	12000	12.9	0.7	0	0	3.96667	1
18	0	1	2	head	1	1	GEM	54	4754	12.5	0.7	0	0	4	1
19	1	1	0	head	0	1	GEM	8.6	618	14.4	0.8	0	0	16.8333	1
20	1	1	1	head	0	1	GEM	8	5	13.1	0.8	0	0	13.1667	1
21	0	0	2	tail	1	1	GEM	22.7	12000	14.2	0.9	0	0	4.9	1
22	1	0	1	head	1	1	GEM/TS１	46.8	12000	12.2	0.9	0	0	5.73333	1
23	1	1	1	tail	1	1	GEM/TS1	4.4	12000	10.3	0.9	0	0	11.3667	1
24	1	1	0	head	0	1	GEM	9.6	241	13.1	1	1	1	7.56667	1
25	1	0	0	tail	1	1	GEM/TS1	31.7	167	10.1	1	0	0	12.8667	1
26	0	1	2	head	1	1	GEM	272.6	12000	12.6	1.2	0	0	3.06667	1
27	0	0	0	head	1	0	GEM/TS1	1.1	5	11.2	1.4	0	0	63.5	0
28	0	0	0	body	0	1	GEM	20.5	87	14.1	1.5	0	0	23.6667	1
29	0	1	2	tail	1	1	GEM/TS1	876	5	14.3	1.8	2	2	1.03333	1
30	0	0	0	head	0	1	GEM/TS1	6.5	5	10.8	1.9	0	0	36.2	1
31	1	0	1	head	1	1	GEM	1.8	7577	10.2	2.1	0	0	4.26667	1
32	1	1	0	head	0	1	GEM/TS1	5.3	70	14.3	2.2	0	0	23.0333	1
33	0	0	0	head	0	1	GEM/TS1	6.8	8	11.2	4.4	2	0	37.0333	1
34	1	0	0	head	1	1	GEM/TS1	1.6	111	13.3	4.7	0	0	10.6667	1
35	0	1	0	head	1	1	GEM/TS1	10	5	12.4	6.9	0	0	13.8	1
36	1	0	0	head	1	1	TS1	9.7	1200	12.7	6.9	0	0	6.73333	1
37	1	0	0	head	1	1	GEM	6.3	433	12	7.1	0	0	11.6667	1
38	1	1	2	head	1	1	GEM	40.3	12000	14.1	9	0	0	1.9	1
39	1	1	0	head	1	0	TS1	10.8	76	11.2	10.7	0	0	17.2667	0
40	1	0	1	body	0	0	GEM	6.4	198	10.8	12.6	1	0	14.0667	0
41	1	0	2	body	0	1	GEM	26.2	12000	11.1	13	2	2	2.23333	1
42	1	0	1	head	0	1	GEM	6.5	6889	12.6	13.7	0	0	18.7	1
43	1	1	0	head	0	1	GEM	3	216	12.7	14.5	2	2	10.3333	1
44	1	1	0	head	1	1	GEM	3.2	280	10.2	16.1	2	0	13.2333	1
45	0	1	1	head	1	1	GEM/TS1	5.4	3170	10.5	19	1	0	19.3667	1
46	1	1	0	head	1	1	GEM	74.6	6	13.3	20.2	2	2	4.73333	1
47	0	1	2	head	1	1	GEM/TS1	42.7	12000	12.2	36.7	2	2	3.86667	1
Median	75.08							9.6	618	12.5				10.4667
