# Supplementary material for: Biliary drainage improves the predictive value of modified Glasgow Prognostic Scores in inoperable pancreatic cancer
Source: PLoS One. 2017 Jun 23;12(6):e0178777. doi: 10.1371/journal.pone.0178777 (PMC5482428; doi:10.1371/journal.pone.0178777)
Supplement: S2 Table — (XLSX) [file pone.0178777.s002.xlsx]

## Sheet: Sheet1
subject NO.	>75 age １	Male:１ Female 0	PS2, 1	head 1,body tail 0	Locally advanced	GEM 1 or GEM TS1, 1	Hｂ<11, 1	>Tbil2, １	CEA>10, １	CA19-9>1000, １	mGPS before biliary drainage 1or 2,1	mGPS after biliary drainage 1or 2, 1	OS (month)	dead 1, Alive 0
1	0	0	0	0	1	0	0	0	0	1	0	0	10.4667	1
2	1	0	1	0	1	0	0	0	0	0	0	0	10.9	1
3	0	1	0	0	1	1	0	0	1	0	0	0	15.8333	0
4	0	0	0	0	1	1	0	0	1	0	0	0	14.9333	1
5	0	1	0	0	1	1	0	0	0	0	0	0	6.03333	1
6	1	0	0	0	0	1	0	0	1	0	0	0	6.63333	1
7	0	1	0	0	0	1	0	0	0	1	0	0	8.73333	1
8	0	0	0	0	0	1	0	0	0	1	1	1	10.9333	1
9	1	1	0	1	1	1	1	0	1	0	0	0	8.6	1
10	1	1	0	1	1	1	1	0	0	1	0	0	20.5	1
11	0	1	0	0	0	1	0	0	1	1	1	1	9.36667	1
12	0	1	0	1	0	1	0	0	1	0	0	0	10.4	1
13	1	0	1	1	0	1	1	0	1	1	0	0	6.46667	1
14	0	0	0	0	1	1	0	0	0	1	0	0	12.8	1
15	0	0	0	1	0	1	0	0	0	1	0	0	9.83333	1
16	0	0	0	0	0	1	0	0	1	0	0	0	8.83333	1
17	0	1	0	0	0	1	0	0	1	1	0	0	3.96667	1
18	0	1	1	1	0	1	0	0	1	1	0	0	4	1
19	1	1	0	1	1	1	0	0	0	0	0	0	16.8333	1
20	1	1	0	1	1	1	0	0	0	0	0	0	13.1667	1
21	0	0	1	0	0	1	0	0	1	1	0	0	4.9	1
22	1	0	0	1	0	1	0	0	1	1	0	0	5.73333	1
23	1	1	0	0	0	1	1	0	0	1	0	0	11.3667	1
24	1	1	0	1	1	1	0	0	0	0	1	1	7.56667	1
25	1	0	0	0	0	1	1	0	1	0	0	0	12.8667	1
26	0	1	1	1	0	1	0	0	1	1	0	0	3.06667	1
27	0	0	0	1	0	1	0	0	0	0	0	0	63.5	0
28	0	0	0	0	1	1	0	0	1	0	0	0	23.6667	1
29	0	1	1	0	0	1	0	0	1	0	1	1	1.03333	1
30	0	0	0	1	1	1	1	0	0	0	0	0	36.2	1
31	1	0	0	1	0	1	1	1	0	1	0	0	4.26667	1
32	1	1	0	1	1	1	0	1	0	0	0	0	23.0333	1
33	0	0	0	1	1	1	0	1	0	0	1	0	37.0333	1
34	1	0	0	1	0	1	0	1	0	0	0	0	10.6667	1
35	0	1	0	1	0	1	0	1	1	0	0	0	13.8	1
36	1	0	0	1	0	0	0	1	0	1	0	0	6.73333	1
37	1	0	0	1	0	1	0	1	0	0	0	0	11.6667	1
38	1	1	1	1	0	1	0	1	1	1	0	0	1.9	1
39	1	1	0	1	0	0	0	1	1	0	0	0	17.2667	0
40	1	0	0	0	1	1	1	1	0	0	1	0	14.0667	0
41	1	0	1	0	1	1	0	1	1	1	1	1	2.23333	1
42	1	0	0	1	1	1	0	1	0	1	0	0	18.7	1
43	1	1	0	1	1	1	0	1	0	0	1	1	10.3333	1
44	1	1	0	1	0	1	1	1	0	0	1	0	13.2333	1
45	0	1	0	1	0	1	1	1	0	1	1	0	19.3667	1
46	1	1	0	1	0	1	0	1	1	0	1	1	4.73333	1
47	0	1	1	1	0	1	0	1	1	1	1	1	3.86667	1
