# Supplementary material for: Biliary drainage improves the predictive value of modified Glasgow Prognostic Scores in inoperable pancreatic cancer
Source: PLoS One. 2017 Jun 23;12(6):e0178777. doi: 10.1371/journal.pone.0178777 (PMC5482428; doi:10.1371/journal.pone.0178777)
Supplement: S1 Fig — (XLSX) [file pone.0178777.s003.xlsx]

## Sheet: Sheet1
mGPS0 before biliary drainage		mGPS1,2 before biliary drainage			mGPS0 after biliary drainage		mGPS1,2 after biliary drainage
OS (month)	dead 1, alive 0	OS (month)	dead 1, alive 0		OS (month)	dead 1, alive 0	OS (month)	dead 1, alive 0
63.5	0	14.0667	0		63.5	0	7.56667	1
36.2	1	7.56667	1		36.2	1	10.9333	1
13.1667	1	19.3667	1		13.1667	1	9.36667	1
13.8	1	10.9333	1		13.8	1	1.03333	1
6.63333	1	9.36667	1		6.63333	1	4.73333	1
15.8333	0	1.03333	1		37.0333	1	10.3333	1
23.0333	1	4.73333	1		15.8333	0	2.23333	1
8.83333	1	37.0333	1		23.0333	1	3.86667	1
17.2667	0	10.3333	1		8.83333	1
23.6667	1	13.2333	1		17.2667	0
10.6667	1	2.23333	1		23.6667	1
14.9333	1	3.86667	1		10.6667	1
12.8667	1				14.9333	1
6.03333	1				12.8667	1
11.6667	1				14.0667	0
10.9	1				13.2333	1
16.8333	1				6.03333	1
8.6	1				11.6667	1
10.4	1				10.9	1
12.8	1				16.8333	1
6.73333	1				8.6	1
20.5	1				10.4	1
9.83333	1				12.8	1
10.4667	1				6.73333	1
4	1				20.5	1
6.46667	1				9.83333	1
18.7	1				19.3667	1
4.26667	1				10.4667	1
11.3667	1				4	1
8.73333	1				6.46667	1
3.96667	1				18.7	1
4.9	1				4.26667	1
1.9	1				11.3667	1
5.73333	1				8.73333	1
3.06667	1				3.96667	1
					4.9	1
					1.9	1
					5.73333	1
					3.06667	1
