# Supplementary material for: Biliary drainage improves the predictive value of modified Glasgow Prognostic Scores in inoperable pancreatic cancer
Source: PLoS One. 2017 Jun 23;12(6):e0178777. doi: 10.1371/journal.pone.0178777 (PMC5482428; doi:10.1371/journal.pone.0178777)
Supplement: S2 Fig — (XLSX) [file pone.0178777.s004.xlsx]

## Sheet: Sheet1
mGPS0 without obstruction drainage		mGPS1,2 without obstruction drainage
OS (month)	dead 1, alive 0	OS (month)	dead 1, alive 0
12.8667	1	6.96667	1
4	1	9.36667	1
10.4	1	6.93333	1
8.83333	1	1.03333	1
6.46667	1
16.8333	1
6.63333	1
10.9	1
15.8333	0
6.03333	1
9.33333	1
11.3667	1
57.9	0
23.6667	1
5.73333	1
36.2	1
13.1667	1
3.96667	1
9.83333	1
8.73333	1
3.06667	1
4.26667	1
12.8	1
17.4333	1
20.5	1
4.9	1
8.6	1
9.73333	1
